# Supplementary material for: Brain Volumes and Cognition in Patients with Sickle Cell Anaemia: A Systematic Review and Meta-Analysis
Source: Children (Basel). 2023 Aug 8;10(8):1360. doi: 10.3390/children10081360 (PMC10453222; doi:10.3390/children10081360)
Supplement: Supplementary file 1 [file children-10-01360-s001.zip]

Archive with 1 entries (1 files):
- children-2510204-supplementary.xlsx
