# Supplementary material for: Brain Volumes and Cognition in Patients with Sickle Cell Anaemia: A Systematic Review and Meta-Analysis
Source: Children (Basel). 2023 Aug 8;10(8):1360. doi: 10.3390/children10081360 (PMC10453222; doi:10.3390/children10081360)
Supplement: Supplementary file 1 [file children-10-01360-s001.zip › children-2510204-supplementary.xlsx]

## Sheet: Sheet1
Table S1. Twenty articles that analysed brain volumes.
Reference	Study design	Cohort	Sample size	No of patients	Mean age (SD)	sex (no. of male)	Mean Haemoglobin	Genotype (SS, other)	Stratification by SCI	MRI acquisition	MRI volumetric analysis	Region of Interest	Brain Volumes			Cognitive test	Cognitive outcome			Covariates	Main findings
													Controls	Patients	SCI+		Controls	Patients	SCI+
Baldeweg et al., 2006 [1]	Cross-sectional	East London Cohort (United Kingdom)	67	36	17.65 (4.2)	40	NR	30,6	16/36	1.5 Tesla Siemens;T1- weighted scans	SPM99	WMV, GMV	NR	NR	NR	Weschler scales for intelligence (WISC- 3, and WAIS-4)	VIQ= 102 (11); PIQ: 101 (14); FSIQ= 101 (11)	VIQ=93 (15), PIQ= 92 (14), FSIQ= 92 (14)	VIQ= 84 (14), PIQ= 82 (13), FSIQ= 82 (13)	total brain volume	WMV: Differed significantly between the SCI+ and Control groups, SCI- and the Control groups. The correlation with IQ was not significant. GMV: Significant differences were found between the SCI+ and control groups for some regions
Chen et. al, 2009 [22]	Prospective Cohort	Comprehensive Sickle Cell Center The children's Hospital of Philadelphia (USA)	31	31	9.3 (1.2)	14	NR	31	NR	3- Tesla Siemens; T1 weighted volumetric scans	FSL, FAST algorithm, Resulting in RAVENS maps	WMV, GMV, TBV	N/A	Low IQ: GMV = 6.40 (0.26); WMV = 4.06 (0.22); GMV+ WMV = 10.46 (0.43) High IQ: GMV = 6.48 (0.41); WMV = 4.35 (0.31); GMV+WMV = 10.83 (0.63)	N/A	Kaufman's Brief Intelligence Test	N/A	Low IQ: 78 (11); High IQ: 101 (6)	N/A	Family income and maternal education, TBV for regression analysis	WMV, GMV and TBV did not differ between HIQ/LIQ groups. GAMMA analysis found a linear probabilistic association between low IQ and regional grey matter volumes. The variability of IQ can be explained by the variability of regional grey matter volume
Chen et. al, 2017 [24]	Longitudinal	Comprehensive Sickle Cell Center at the Children’s Hospital of Philadelphia (USA)	56	28	9.5 (1.41)	25	NR	28		3-tesla siemens; T1 weighted volumetric scans	FSL, FMRIB, SPM5	WMV, GMV, TBV	GMV= 620,691 mm; WMV= 423,073 mm3	GMV = 573,602 mm3, WMV = 363,260 mm3	NR	n/a				NR	a multilevel model of change: GMV was linearly associated with age and the rate of change was 411mm3 while for the controls it was quadratic, with the rate of change being 227mm3. WMV is linear and the rate of growth was 452 mm3 per month. For controls, WM was quadratic, with the avg. rate of change is 976.3 mm3.
Chen et al, 2017 [24]	Prospective Cohort	Comprehensive Sickle Cell Center at the Children’s Hospital of Philadelphia (USA)	25	25	9.5 (1.5)	12	NR	25	NR	3-Tesla siemens; T1 weighted volumetric scans	SPM5	WMV, GMV, TBV	N/A	NR	NR	Kaufman's Brief Intelligence Test		Decline group: 9.38 (SD 2.94); Non-decline group: 9.67 (1.41)			six structures (the left median cingulate gyrus, the right middle occipital gyrus, the left inferior occipital gyrus, the right fusiform gyrus, the right middle temporal gyrus, the right inferior temporal gyrus) that, when assessed for volume at baseline, are jointly predictive of whether a child would suffer subsequent K-BIT decline
Choi et al, 2017 [25]	Cross-sectional	e Children's Hospital Los Angeles (USA)	65	33	23.5 (8.0)	28	9.7 (1.6)	27,6	NR	3T Philips Achieva; 3D T1-weighted images	BrainSuite	GMV, WMV	GMV= 616.5 cm3 WMV = 503.8 cm3	GMV = 600.8 cm3 WMV = 476.1 cm3	NR	n/a				age, sex, hb	WMV was 8.1% lower in the right hemisphere and 6.8% lower in the left hemisphere as compared to controls. GMV did not differ between the groups. Hb, mean platet volume and sex were significant predictors of wmv. Lower WMV were seen in brain regions in the anterior and MCA distributions.
Choi et al, 2019 [26]	Cross-sectional	e Children's Hospital Los Angeles (USA)	92	52	21.1 (7.7)	25	9.6 (1.6)	40,12	NR	3T Philips Achieva; 3D T1-weighted images	BrainSuite, TBM	WMV	WMV = 512.6 cm3	WMV= 476.1 cm3		WASI-2, WISC-4 and WAIS- 4		NR		age, hb, sex	White matter volume was diffusely lower in deep, watershed areas proportionally to anemia severity. After controlling for age, sex, and hemoglobin level, brain volumes were independent of disease. WM volume loss was associated with lower Full Scale Intelligence Quotient (FSIQ; P = .0048; r2 = .18) and an abnormal burden of silent cerebral infarctions (P = .029) in males, but not in females.
Darbari et al, 2018 [13]	Longitudinal	SIT trial (USA)	157	157	9.6 (2.5)	90	12.3 (11.2)	157	NR	3D T1-weighted images	SIENA FMRIB	GMV, WMV change	N/A	brain volume change = -2.8 %, 0.8%/yr; WMV change = 21,187.1 (4.1 %, 1.2%/yr); GMV change = -37,098.4 (-3.4%, -0.9 %/yr)	N/A	NR		Mean Baseline IQ: Observation = 94.1 (1.4), Transfusion= 91.2 (1.4); Mean Exit IQ: Observation= 95.7 (1.4), Transfusion= 91.2 (1.4)		sex, age at study entry, white blood cell count, hemoglobin F percent, reticulocyte count, systolic blood pressure, baseline oxygen saturation, retrospec- tive pain and acute chest syndrome rate.	significant cor- relation was identified between the brain volume percent change and age at randomization (P < 0.001) (Figure 1). The average brain volume percent change over a mean follow-up period of 3.4 years was −2.8% (−0.79% per year). The primary results of our study revealed progressive brain volume percent loss in children with SCA and SCI.In the reduced model, with only cov- ariates with…
Hamdule et al, 2023 [15]	Cross-sectional	SAC and POMS trial (UK)	169	129	19.18 (9.45)	66	8.8 (15.03)	125,4	NR	3T Siemens Prisma (Erlangen, Germany); Axial T1 weighted images	FreeSurfer	WMV, subcortical GMV	WMV= 416643.93; subcortical volumes = 58475.72	WMV= 408640.21 subcortical volume= 58709.31		WISC-4, WASI-2, WAIS- 4	PSI= 95.82, WMI= 98.18	PSI= 88.79,WMI: 91.79		age, hb, sex, icv, spo2, hydroxurea, SES	Brain volumes did not significantly differ between patients and controls. Compared with controls, PSI and WMI were significantly lower in patients with SCA, predicted by increasing age and male sex, with lower hemoglobin in the model for PSI but no effect of hydroxyurea treatment. In male patients with SCA only, WMV, age and socioeconomic status predicted PSI, while total subcortical volumes pred…
Jacob et al. 2023 [27]	Cross-sectional	Muhimbili National Hospital in Dar Es Salaam over 22months (2016–2018) (Nigeria)	197	144	13.3 (3.6)	74	7.5 (11)		37/144	1.5-T Phillips scanner (Achieva; Phillips, Best, the Netherlands) three- dimensional (3D) sagittal T1-weighted (T1-W) volume sequence	FreeSurfer	GMV and subcortical V, cerebellar	GMV (cortical)= 524 211.1; GMV (subcortical) = 54 631.4; Cerebellar cortex = 106335	GMV (cortical)= 48 3815.9; GMV (subcortical) = 54 200.2; Cerebellar cortex = 103367.9	GMV (cortical)= 481 036.3; GMV (subcortical) = 54 066.1; Cerebellar cortex = 102466	Ravens	17.59	17.11		age, sex and intracranial volume,	patients with SCA had smaller volumes for WM and cortical, subcortical and total GM, as well as bilateral cerebellar cortex, globus pallidus, amygdala and right thala- mus. Left globus pallidus volume was further reduced in patients with vasculopathy. Putamen and hippocampus volumes were larger in patients with SCA without SCI or vasculopathy than in controls. Significant positive effects of haem…
Kawadler et al, 2017 [28]	Longitudinal	SIT trial (USA)	32	32	9.5 (2.5)	18	NR	32		MRI inves- tigation at pre-randomization and trial exit on a 1.5T scanner with a 3D T1-weighted sequence for optimal estimation of atrophy (7 of 29 sites).	SIENA FMRIB	BVC%	N/A	% brain volume change: Standard treatment group =0.62 % (0.44) (1.80–0.24); transfused group = 0.96 1.00% (2.91-0.319)	N/A	WASI-2		Mean Baseline IQ: Observation = 95.87 (7.78), Transfusion= 88.71 (13.56); Mean Exit IQ: Observation= 94.33 (10.30), Transfusion= 88.07 (13.34)		age,gender, scanner variablity	There were no significant differences in baseline or exit FSIQ. There was no difference in %BVC/ year between the two groups, but there was a significant cor- relation between age at pre-randomization to the trial and % BVC/year, driven by the transfusion group. There were no significant differences in mean FSIQ/year change and residual data of SIENA %BVC/year (corrected for age, gender and varia…
Kawadler et al, 2013 [17]	cross-sectional	East London Cohort (United Kingdom)	46	26	16.4	14	NR	32	13/26	1.5-Tesla Siemens Vision system (Siemens AG, Erlangen, Germany); axial turbo spin echo T2-weighted	FreeSurfer	Cerebellar and subcortical	Left cerebellar= 57113.3 Right cerebellar= 61275.4 Tot subcortical volume 196121.0	Left cerebellar= 55139.2; Right cerebellar cortex= 57254.8; Tot subcortical volume= 191006.1	Left cerebellar= 52486.1; Right cerebellar cortex= 54750.9; Tot subcortical volume= 181043.5	NR				age, gen- der and intracranial volume	pe- cific volumetric differences were found in the hippocampus, amygdala, pallidum, caudate, putamen, thalamus, and cerebellum. This is the first study to demonstrate subcortical volume change in SCA, with the most severe volumetric deficits occur- ring in children with SCI seen on MRI.
Mackin et al., 2014 [14]	Cross-sectional	Comprehensive Sickle Cell Centers program	153	120	32 (9)	32	8.3 (1)	NR	NR	1.5-tesla scanners on various platforms; 3-dimensional T1-weighted image magnetization-prepared rapid_x0002_acquisition gradient echo (MP-RAGE) or spoiled gradient recalled echo.	FreeSurfer	Basal ganglia and thalamus	Basal Ganglia + thalamus volume= 18,291.2	Basal Ganglia + thalamus volume= 17,359.9	N/A	Weschler scales for intelligence (WAIS-3)	PIQ= 95.1, FSIQ = 96, VIQ= 96.7, VCI= 97.5, POI = 96.5, WMI = 96, PSI = 95.3	PIQ= 90.5, FSIQ= 91.2 VIQ= 92.9, VCI = 94.4, POI= 91.7, WMI: = 91.5, PSI = 87.2		age, sex, education, ICV, Hb	reduced basal ganglia and thalamus volumes compared with HCs (t 5 23.95, p , 0.001). Reduced volume of the basal ganglia and thalamus was significantly associated with lower Performance IQ (model estimate 5 3.75, p 5 0.004) as well as lower Perceptual Organization (model estimate 5 1.44, p 5 0.007) and Working Memory scores (model estimate 5 1.37, p 5 0.015)
Manfre et al.. 1999 [2]	Cross-sectional	NR	41	25	27	10	11.5	25 Sb	13/25	0.5-T unit (Vectra General Electric, Paris, France); axial and coronal T2-weighted spin-echo images	Atrophy was defined on personal assessment by visual inspection of a decrease in brain volume greater than that which would be expected in a healthy volunteer of similar age. Atrophy was graded as mild, moderate, or severe and was assigned a grade of 1, 2, or 3 points for brain damage,	total atrophy	N/A	7 (28%) showed mild atrophy and 1 (4%) showed moderate atrophy	N/A	NR				age, sex, hb, sickle cell crisis/yr	Brain atrophy was appreciated only in patients older than 30 years in both groups. Mild brain atrophy in all sickle patients
Moser et al. 1996 [3]	Cross-sectional	CSSCD	312	312	8.3	NR	NR	215, 97	55/312	1.5-T MR scanners; T spin-echo or fast spin-echo imaging, a T1-weighted pulse sequence	Visual inspection: Specific MR findings of atro_x0002_phy and infarction/ischemia were recorded on a standard_x0002_ized form	total atrophy	N/A	15 only atrophy	N/A	NR				age, sex, hb	15 only atrophy, 20 atrophy+infarction; There were 15 patients whose only brain ab_x0002_normality was atrophy (Table 1). In this group, atrophy was generalized in 6 and focal in 9 patients. Focal atrophy was noted in the frontal lobes of 5 patients, in the occipital lobes of 2 patients, and in the temporal lobe and hemi_x0002_spheric convexity of one patient each. In the group of 15 patients, 10…
Santini et al. 2021 [29]	`Cross-sectional	the University of Pittsburgh Medical Center (UPMC) Adult Sickle Cell Program outpatient clinic	77	37	34.3 (10.23)	21	9.10 (1.09)	16, 21	NR	MRI images were acquired using a 7T human MRI scanner (Siemens Magnetom, Germany) with a customized radiofrequency (RF) head coil with 16 transmit channels and 32 receive channels T1-weighted (T1w) Magnetization Prepared RApid Gradient Echo (MPRAGE) was acquired	SPM12	Hippocampal subfields	total Hippocampal volumes= 4980.17	total Hippocampal volumes = 4635.69	N/A	NR				ICV, age, sex	Individuals with SCD had, on average, significantly smaller volume of the region including the Dentate Gyrus and Cornu Ammonis (CA) 2 and 3 as compared to the control group. Other hippocampal subregions also showed a trend towards smaller volumes in the SCD group.
Steen et al. 2003 [30]	Prospective Cohort	Comprehensive Sickle Cell Centers program	146	146	9.5	NR	NR	146	NR	1.5 T (Siemens Medical Each patient was imaged with a T1-weighted transverse sequence A T2-weighted turbo spin-echo image fluid attenuated inversion recovery (FLAIR) imaging	Visual inspection	total atrophy		2 patients had generalised atrophy	N/A						Patients with severe brain injury (encephalomalacia) tend to have stenosis or occlusion apparent by MRA. Patients with encephalomalacia tend to be older around 12 years.
Steen et al. 2005 [31]	Cross-sectional	Comprehensive Sickle Cell Centers program	130	87	9.4 (3.8)	47	NR	70, 17	NR	1.5T Vision (Siemens Medical Systems, Iselin, NJ) ; T1-weighted gradient-echo sequence; and a T2- or proton density_x0002_weighted dual spin-echo sequence. A fluid-attenuated inversion-recovery (FLAIR) sequence.	PhotoShop	WMV, GMV, central GMV and CSF	Total brain = 97.24 White matter= 27.52 Gray matter= 63.99 Central gray matter= 11.32 Cortical gray matter= 52.58	Total brain= 94.72; White matter= 27.16; Gray matter= 61.30; Central gray matter= 10.60; Cortical gray matter= 50.96	N/A	NR				age, sex	With age controlled for, no significant difference was noted in total brain volume between patients and control subjects at age 9.5 years. However, patients showed a deficit specifically in gray matter volume (P < .005), without significant differences in white matter or ventricular volume. The deficit in patient gray matter was greater in central gray matter (P < .005) than in cortical gray matt…
Steen et al 2003 [30]	Prospective Cohort	Comprehensive Sickle Cell Centers program	185	185	9.9	95	NR	151, 26	NR	1.5 T with an imaging unit (Vision; Siemens Medical Systems, Iselin, NJ) ; T1-weighted image set A T2-weighted turbo spin-echo image set	Atrophy was visually defined		N/A	44% 82 extensive abnormalities							Patients with hemoglobin SS had 89% (55 of 62) of all extensive abnormalities
Vichinsky et al 2010 [16]	Cross-sectional	The Cooperative Study of Sickle Cell Disease	193	146	31.6 (8.95)	54	8.2 (1)	139, 7	NR	1.5-T newergeneration scanners; volumetric T1-weighted MRI	Surgical Navigation Technologies, a brain-mapping method based on a high-dimensional fluid transformation algorithm.	total intracranial volume, hippocampal volume, cortical gray matter, white matter,	total intracranial volume= 1218.5 mL	total intracranial volume= 1152.6 mL;		WAIS -3, D-KEFS and TEA	WAIS- 3: PIQ = 95.19; VIQ = 96.04; FSIQ = 95.66, VCI = 96.89; POI= 95.10, WMI= 95.25, PSI = 97.95 D-KEFS: Letter fluency total correct = 9.91; category fluency total correct= 10.66; category switching total correct = 9.49; category switching total switching accuracy: patients = 9.76; total achievement score = 10.21 Map search (1 min) = 11.69 Map search (2 min)= 10.92 Elevator counting with distra…	WAIS- 3: PIQ= 89.69, VIQ=92.14, FSIQ= 90.47, VCI= 93.55 POI = 91.15, WMI= 90.75, PSI = 86.50. D-KEFS: Letter fluency total correct= 8.93, category fluency total correct = 9.19, category switching total correct = 9.42, category switching total switching accuracy= 9.68; total achievement score = 8.82, Map search (1 min) = 10.64, Map search (2 min)= 9.53, Elevator counting with distraction= 9.42, Vi…		age, sex, ICV, education	The mean WAIS-III Performance IQ score of patients with SCA was significantly lower than that of controls (adjusted mean, 86.69 for patients with SCA vs 95.19 for controls [mean difference, −5.50; 95% confidence interval {CI}, −9.55 to −1.44]; P=.008), with 33% performing more than 1 SD (85) below the population mean. Among secondary measures, differences were observed in adjusted mean values for…
Wang et al 2022 [32]	Cross-sectional	recruited from a hematology clinic in a large urban pediatric hospital in the eastern United States	38	38	11.45	14	9.05 (1.23)	36, 2	20/38	Images were obtained in a 1.5-T GE Discovery MR450 whole-body magnetic resonance imaging scanner (GE Healthcare, Milwaukee, WI) 3- dimensional inversion-prepared fast spoiled gradient echo T1-weighted pulse sequence	VBM of SPM12	GMV	NR			NR				age, sex, infarct, ICV	The whole brain multiple regression analysis identified that perige_x0002_nual anterior cingulate cortex (ACC) GMV was negatively associated with the fre_x0002_quency of pain crises (r = -0.656, P = 0.003). A two-group t-test analysis showed that the subgroup having pain crisis/crises in the past year also showed significantly lower GMV at left supratemporal gyrus than the group without any pain …
